# Supplementary material for: Metabolic Insights Into Microbially Induced Calcite Formation by Bacillaceae for Application in Bio‐Based Construction Materials
Source: Environ Microbiol. 2025 Apr 2;27(4):e70093. doi: 10.1111/1462-2920.70093 (PMC11965779; doi:10.1111/1462-2920.70093)
Supplement: Supplementary file 3 — Table S6. Experimental numerical data for Figures 1, 2, 3, 4, 5, 6, 7, 8, available as separate Excel file. [file EMI-27-e70093-s002.xlsx]

## Sheet: Table S6 title
	Table S6. Experimental numerical data for Figures 1-8.

## Sheet: Fig 1A
	100 mM acetate				mean	stdev
A. pseudofirmus	38.47	30.32	40.56		36.45	4.41774
S. cohnii	27.58	23.83	30.92		27.4433	2.89609
BA32		49.52	51.88		50.7	1.18
BA41	48.46	38.22	40.21		42.2967	4.43321
BA42	45.81	33.82	28.27		35.9667	7.31979
BA43	33.02	31.52	43.81		36.1167	5.47437
CG7-2	27.43	30.82	32.12		30.1233	1.97704
CGN12		48.68	52.8		50.74	2.06
CGN14	13.59	15.74	31.77		20.3667	8.11101
PD1-1	38.96	40.31	38.32		39.1967	0.829471
Psy5		60.8	59.8		60.3	0.5
UBN2	33.17	37.07	31.77		34.0033	2.24252
UBN3	30.67	30.07	33.17		31.3033	1.34247

## Sheet: Fig 1B
	200 mM acetate				mean	stdev
A. pseudofirmus	70.54	63.79	49.61		61.3133	8.72226
S. cohnii		31.92	30.67		31.295	0.625
BA32	102.96	100.64	104		102.533	1.4045
BA41	55.3	74.98	72.88		67.72	8.82401
BA42	80.38	61.74	45.76		62.6267	14.1475
BA43	19.58	35.97	43.56		33.0367	10.0071
CG7-2	42.51	75.38	50.95		56.28	13.9383
CGN12	97.88	97.52	98.52		97.9733	0.413548
CGN14	21.73	64.54	47.81		44.6933	17.6155
PD1-1	66.44	72.63	72.33		70.4667	2.84992
Psy5	102.92	102.96	105.22		103.7	1.07493
UBN2	71.79	73.53	69.99		71.77	1.44527
UBN3	52.95	25.03	54.65		44.21	13.5801
Statistical analysis:
	Discovery?	P value	Mean of Medium 100	Mean of Medium 200	Difference	SE of difference	t ratio	df	q value
A. pseudofirmus	No	0.022833	36.45	61.31	-24.86	6.914	3.596	4	0.026356
S. cohnii	No	0.246834	27.44	31.3	-3.852	2.684	1.435	3	0.169697
BA32	Yes	5.9e-05	50.7	102.5	-51.83	1.555	33.34	3	0.00016
BA41	No	0.021947	42.3	67.72	-25.42	6.983	3.641	4	0.026356
BA42	No	0.077077	35.97	62.63	-26.66	11.26	2.367	4	0.069198
BA43	No	0.721982	36.12	33.04	3.08	8.066	0.3819	4	0.44874
CG7-2	No	0.058332	30.12	56.28	-26.16	9.955	2.628	4	0.058915
CGN12	Yes	8.2e-05	50.74	97.97	-47.23	1.581	29.87	3	0.000166
CGN14	No	0.150738	20.37	44.69	-24.33	13.71	1.774	4	0.121796
PD1-1	Yes	0.000118	39.2	70.47	-31.27	2.099	14.9	4	0.000191
Psy5	Yes	3.1e-05	60.3	103.7	-43.4	1.05	41.35	3	0.000148
UBN2	Yes	3.7e-05	34	71.77	-37.77	1.886	20.02	4	0.000148
UBN3	No	0.252025	31.3	44.21	-12.91	9.649	1.338	4	0.169697

## Sheet: Fig 2A
	A100_C50			A100_C100			A200_C50			A200_C100
B. cohnii	30.37	24.18	23.68	30.97	34.87	30.37	23.48	12.09	19.58	27.08	29.97	23.48
A. pseudofirmus	34.17	31.27	48.56	28.27	26.48	34.87	37.97	20.38	26.28	54.35	40.76	48.56
BA32	32.37	33.87	31.17	38.96	49.76	41.76	47.06	46.06	41.86	76.33	68.64	62.64
CGN12	51.35	44.56	43.06	54.15	44.36	27.58	55.65	39.36	45.06	91.12	86.02	82.63
Psy5	56.83	61.98	59.43		73.09	52.19	47.88	54.55	49.2	43.76	52.43	37.61
		mean	stdev		mean	stdev		mean	stdev		mean	stdev
B. cohnii		26.0767	3.0427		32.07	1.99499		18.3833	4.72631		26.8433	2.65481
A. pseudofirmus		38	7.56032		29.8733	3.60796		28.21	7.30961		47.89	5.56829
BA32		32.47	1.10454		43.4933	4.57627		44.9933	2.2529		69.2033	5.6031
CGN12		46.3233	3.60676		42.03	10.9716		46.69	6.7495		86.59	3.48938
Psy5		59.4133	2.10251		62.64	10.45		50.5433	2.88394		44.6	6.07933

## Sheet: Fig 2B
	A100_C50			A100_C100			A200_C50			A200_C100
B. cohnii	74.0176	56.4024	73.5095	42.5136	67.2425	68.7669	55.5556	59.4512	53.1843	46.748	59.2818	55.7249
A. pseudofirmus	81.8089	72.1545	95.6978	64.7019	57.4187	66.2263	121.443	120.257	81.4702	108.74	102.642	109.417
BA32	87.7371	92.6491	86.5515	95.3591	92.6491	101.118	131.436	113.144	72.1545	153.794	142.107	138.211
CGN12	92.9878	94.1734	101.118	93.4959	94.1734	101.287	160.23	161.755	166.667	189.871	180.556	180.894
Psy5	81.7575	85.1077	85.7562		85.0537	64.9521	74.1383	90.1331	69.221	69.7613	52.1994	51.4429
		mean	stdev		mean	stdev		mean	stdev		mean	stdev
B. cohnii		67.9765	8.18673		59.5077	12.0328		56.0637	2.58357		53.9182	5.274
A. pseudofirmus		83.2204	9.66322		62.7823	3.84335		107.724	18.5703		106.933	3.04669
BA32		88.9792	2.63972		96.3753	3.53128		105.578	24.7859		144.704	6.62136
CGN12		96.093	3.58592		96.3189	3.52405		162.884	2.74625		183.774	4.31384
Psy5		84.2071	1.75228		75.0029	10.0508		77.8308	8.9277		57.8012	8.46272

## Sheet: Fig 3
100 mM Acetate												200 mM Acetate
CGN12
	days	Total CFU /ml			Calcium Carbonate			Acetate					days	Total CFU /ml			Calcium Carbonate			Acetate
	0	450000	3200000	3160000	0	0	0	96	108.2	101.8			0	450000	3200000	3160000	0	0	0	190	207.7	204.3
	1	580000000	370000000	520000000	6.2	23.4	24.2	64.7	50.6	51.7			1	430000000	1000000000	890000000	1.5	20.2	24.1	173.8	157.2	154.1
	2	179000000	50000000	6000000	45.9	35.1	50.3	10.8	0	3.9			2	600000000	710000000	1090000000	41.6	43.3	47.6	107	102.3	100.1
	3	112000000	12000000	37000000	54.9	45.8	48.2	0	0	0			3	360000000	520000000	4140000000	74.9	76.4	70	41.7	47.9	67.6
	6	54000000	24400000	117000000	54.4	45.8	48	0	0	0			6	153000000	211000000	330000000	93.2	96.8	94.1	0	2.9	10
B. pseudofirmus
	days	Total CFU /ml			Calcium Carbonate			Acetate					days	Total CFU /ml			Calcium Carbonate			Acetate
	0	2000000		220000	0	0	0	99.4659	95.2	94.26			0	1570000		460000	0	0	0	189.548	201.38	204.26
	1	70000000		122000000	14.0873		8.4	57.0695		69.22			1	200000000		44000000	2.09811		11.5	151.596		159.02
	2	68000000		205000000	17.5842		13.5	41.7157		42.99			2	113000000		73000000	8.04276		12.1	113.048		118.62
	3	310000000	56000000	150000000	25.0774	22.4298	35	26.0193	0	0			3	168000000	240000000	46000000	22.1301	19.2327	14.5	116.696	69.76	85.99
	6	670000000	44000000		37.4163	45.8587	40.7	0	0	0			6	470000000	550000000		40.5135	48.3065	29.2	0	13.91	20.72

## Sheet: Fig 4
Time [h]	CFU / ml		Acetate (mM)		Calcium nitrate (mM)		Calcium carbonate (mM)
24	1150000000	1050000000	125.925	133.6	90	95	0	0
28	960000000	1060000000	109.82	116.9	65	65	29.6	31.6
32	1210000000	1070000000	96.3991	111.1	60	55	37.3	36.4
36	1220000000	1170000000	87.7872	99.9	50	52.5	43.1	42.6
48	420000000	450000000	65.0272	70.7	45	40	54.9	54.6
	mean	stdev	mean	stdev	mean	stdev	mean	stdev
	1100000000	50000000	129.763	3.83725	92.5	2.5	0	0
	1010000000	50000000	113.36	3.5399	65	0	30.6	1
	1140000000	70000000	103.75	7.35047	57.5	2.5	36.85	0.45
	1195000000	25000000	93.8436	6.05641	51.25	1.25	42.85	0.25
	435000000	15000000	67.8636	2.83638	42.5	2.5	54.75	0.15

## Sheet: Fig 5B
	Day 7		Day 56
Reference	0.6	1.8	3.7	1.4
Control	3.4	42.5	2.8	47.6
A. pseudofirmus	21.7	0.2	24.6	0.9
CGN12	28	50.5	27.6	17.5
	mean	stdev	mean	stdev
	1.2	0.6	2.55	1.15
	22.95	19.55	25.2	22.4
	10.95	10.75	12.75	11.85
	39.25	11.25	22.55	5.05

## Sheet: Fig 5C
	Day 7		Day 56
Reference	0.6	1.8	3.7	1.4
Control	43.9	5	51.2	3.6
A. pseudofirmus	62	15.9	53.9	16.1
CGN12	70.6	66.5	74.7	64.9
	mean	stdev	mean	stdev
	1.2	0.6	2.55	1.15
	24.45	19.45	27.4	23.8
	38.95	23.05	35	18.9
	68.55	2.05	69.8	4.9

## Sheet: Fig 6B
Data for graph
	100 mM Ca			mean	stdev
rpoB'	1	1		1	0
ACS (AMP)	3.3	3.8		3.55	0.25
ACS (ADP)	9.3	9.6		9.45	0.15
SAT	1.1	1.5		1.3	0.2
Ca ATPase	5.7	6		5.85	0.15
excalibur	5.5	6.2		5.85	0.35
Raw data
		Reference gene (Control)	Target gene (Control)	Reference gene (Treated)	Target gene (Treated)	Ct control - Ct treated for target gene	Pfaffl Equation top line	Ct control - Ct treated for Reference	Pfaffl Equation bottom line	Ratio target gene in treated / control
		average Ct	average Ct	average Ct	average Ct		(fold change in target gene)		(fold change in reference gene)	(Corrected for internal standard)			Sample Name	Target Name	Cт
YA / 30_1	6.2.1.1a	17.8403	20.7094	18.1379	19.2622	1.44716	2.67428	-0.297609	0.815865	3.27784					Bio Rep 1	Bio Rep 2
	ATPase	17.8403	22.3506	18.1379	19.9447	2.40591	4.63524	-0.297609	0.815865	5.68138			YA1	RhoB'	17.8403	17.694
	2.8.3.18	17.8403	19.5456	18.1379	19.639	-0.0933743	0.936147	-0.297609	0.815865	1.14743			YA1	6.2.1.1a	20.7094	20.7474
	6.2.1.13	17.8403	22.8959	18.1379	19.9182	2.97763	7.62235	-0.297609	0.815865	9.34266			YA1	ATPase	22.3506	22.305
	Excalibur	17.8403	21.8111	18.1379	19.5919	2.21915	4.48998	-0.297609	0.815865	5.50334			YA1	2.8.3.18	19.5456	19.6793
	RhoB	17.8403	17.8403	18.1379	18.1379	-0.297609	0.815865	-0.297609	0.815865	1			YA1	6.2.1.13	22.8959	22.8014
YA / 30_2	6.2.1.1a	17.694	20.7474	18.1073	19.1912	1.55618	2.87998	-0.413294	0.753812	3.82055			YA1	Excalibur	21.8111	21.9031
	ATPase	17.694	22.305	18.1073	19.9291	2.37585	4.54726	-0.413294	0.753812	6.03235
	2.8.3.19	17.694	19.6793	18.1073	19.5307	0.148624	1.11074	-0.413294	0.753812	1.4735			30_1	RhoB'	18.1379	18.1073
	6.2.1.13	17.694	22.8014	18.1073	19.894	2.90739	7.26576	-0.413294	0.753812	9.63868			30_1	6.2.1.1a	19.2622	19.1912
	Excalibur	17.694	21.9031	18.1073	19.627	2.27613	4.66651	-0.413294	0.753812	6.19055			30_1	ATPase	19.9447	19.9291
	RhoB	17.694	17.694	18.1073	18.1073	-0.413294	0.753812	-0.413294	0.753812	1			30_1	2.8.3.18	19.639	19.5307
													30_1	6.2.1.13	19.9182	19.894
													30_1	Excalibur	19.5919	19.627
						efficiency
					RhoB'	98.14	1.9814
					6.2.1.1a	97.3346	1.97335
					ATPase	89.1682	1.89168
					2.8.3.18	102.719	2.02719
					6.2.1.13	97.8056	1.97806
					Excalibur	96.751	1.96751
	Explanation of values and formulae in line 3
	Excel formula used for the data in row 3	real time results (Average of replicates)	real time results (Average of replicates)	real time results (Average of replicates)	real time results (Average of replicates)	=C-E	=POWER(1.936,F)	=B-D	=POWER(1.943,H)	=G/J
	Efficiency for target gene = 93.6% - use value of 1.936 in the formula in column G												Sample Name	Target Name	Cт
	Efficiency for reference gene / internal standard = 94.3% - use value of 1.943 in the formula in column G												YE1	6.2.1.1a	22.7685	18.7409
													YE1	RhoB'	21.9054	21.8202
													YE1	ATPase	21.643	21.5865
													YE1	2.8.3.18	23.4866	23.3249
													YE1	6.2.1.13	24.7301	24.7064
													YE1	Excalibur	23.8715	23.9507
													YA1	RhoB'	17.8403	17.694
													YA1	6.2.1.1a	20.7094	20.7474
													YA1	ATPase	22.3506	22.305
													YA1	2.8.3.18	19.5456	19.6793
													YA1	6.2.1.13	22.8959	22.8014
													YA1	Excalibur	21.8111	21.9031
													30_1	RhoB'	18.1379	18.1073
													30_1	6.2.1.1a	19.2622	19.1912
													30_1	ATPase	19.9447	19.9291
													30_1	2.8.3.18	19.639	19.5307
													30_1	6.2.1.13	19.9182	19.894
													30_1	Excalibur	19.5919	19.627

[truncated: 1 more sheets: Fig 7]
